# Supplementary material for: Mycorrhizal symbiosis promotes the nutrient content accumulation and affects the root exudates in maize
Source: BMC Plant Biol. 2022 Feb 5;22:64. doi: 10.1186/s12870-021-03370-2 (PMC8817564; doi:10.1186/s12870-021-03370-2)
Supplement: Supplementary file 1 — Additional file 1. [file 12870_2021_3370_MOESM1_ESM.xlsx]

## Sheet: Hoagland's nutrient solution
Formulation of Hoagland's nutrient solution
Components		Concentration of mother liquor（g·L-1）	Ratio of dilutions（mL·L-1）
Macroelements	KH2PO4	68	2
	KNO3	101	5
	Ca(NO3)2·4H2O	236	5
	MgSO4·7H2O	246.5	2
Trace element	H3BO3	2.86	1
	MnCl2·4H2O	1.81	1
	ZnSO4·7H2O	0.22	1
	CuSO4·5H2O	0.08	1
	(NH4)6Mo7O24·4H2O	0.09	1
	EDTA.Na FeSO4·7H2O	7.45	1
		5.57

## Sheet: Conditions of UPLC
Chromatographic conditions	Chromatographic column	The temperature of chromatographic column	Mobile Phase A	Mobile Phase B	Injection volume
	ACQUITY UPLC HSS T3 1.8μm 2.1×100mm Column	35℃	0.1% Formic acid water	0.1% Formic acid acetonitrile	2μl
Procedure of gradient elution in chromatographic separation	Time（min）	Rate of flow（ml/min）	Mobile PhaseA（%）	Mobile PhaseB（%）	Curve
	Intial	0.3	95	5	Intial
	2	0.3	95	5
	5	0.3	85	15
	8	0.3	75	25
	10	0.3	5	95	6
	13	0.3	5	95
	13.1	0.3	95	5
	15	0.3	95	5

## Sheet: Conditions of MSMS
Organic acid	Total time for this acquisition		Source	Acquisition Mode			Target Enhancement	MS/MS Da Range			Scanning Conditions		Collision Energy Control
	Start Time (min)	End Time (min)		Polarity	Analyser Mode	Dynamic Range		Acquire MS/MS over the rang		Set Mass	Scan Time (sec)	Date Format	Collision energy	Energy Value (v)
								Low Mass (Da)	High Mas (Da)	Fixed (Da)
p-hydroxybenzoic acid	6.31	6.71	ES	Negative	Sensitivity	Normal	Off	50	580	137.012	0.5	Centroid	Use	14
Protocatechuic acid	4.83	5.23								153.019				15
Vanillic acid	7.02	7.42								167.034				12
Syringic acid	7.29	7.69								197.045				13
Citric acid	1.48	1.88								191.019				14
p-Coumaric acid	8.42	8.82								163.04				14
chlorogenic acid	6.31	6.71								353.078				15
Caffeic acid	7.03	7.43								179.034				16
Succinic acid	1.86	2.26								117.019				17
Ferulic acid	8.97	9.37								193.05				14
